# Supplementary material for: Phylogenetic Relationships, Speciation, and Origin of Armillaria in the Northern Hemisphere: A Lesson Based on rRNA and Elongation Factor 1-Alpha
Source: J Fungi (Basel). 2021 Dec 17;7(12):1088. doi: 10.3390/jof7121088 (PMC8705980; doi:10.3390/jof7121088)
Supplement: Supplementary file 1 [file jof-07-01088-s001.zip]

Archive with 6 entries (6 files):
- supplementary files/Figure S1 single gene tree.pdf
- supplementary files/Figure S2 PTP.pdf
- supplementary files/Figure S3 divergence time of armillaria and desarmillaria.pdf
- supplementary files/Figure S4 rd and PTLPT.pdf
- supplementary files/Table S1 strains information.pdf
- supplementary files/Table S2 Molecular Clock.pdf
